# Supplementary material for: Structural and Functional Analysis of the Lectin-like Protein Llp1 Secreted by Ustilago maydis upon Infection of Maize
Source: J Fungi (Basel). 2025 Feb 19;11(2):164. doi: 10.3390/jof11020164 (PMC11857070; doi:10.3390/jof11020164)
Supplement: Supplementary file 1 [file jof-11-00164-s001.zip]

Archive with 4 entries (4 files):
- Supplementary Information.pdf
- Supplementary Table S4.xlsx
- Supplementary Table S5.xlsx
- Supplementary Table S6.xlsx
