# Supplementary material for: Structural and Functional Analysis of the Lectin-like Protein Llp1 Secreted by Ustilago maydis upon Infection of Maize
Source: J Fungi (Basel). 2025 Feb 19;11(2):164. doi: 10.3390/jof11020164 (PMC11857070; doi:10.3390/jof11020164)
Supplement: Supplementary file 1 [file jof-11-00164-s001.zip › Supplementary Table S4.xlsx]

## Sheet: Chitobiose
data				fit			residual			R2	n.d.
c (Chitobiose)	F-Norm	SD		x	y		x	y		Kd [µM]	n.d.
305.176	0.384046	1.26677								SD (Kd)	n.d.
610.352	-0.814915	1.85326
2441.41	0.935933	1.09026
4882.81	-1.86624	0.572437
9765.62	0.995336	2.12672
19531.2	1.36301	0.618596
39062.5	-0.336911	0.148091
78125	1.63175	1.00334
156250	-0.872869	0.836023
312500	0.183867	1.34017
625000	-0.643448	0.522396
1250000	0.0214235	1.09356
2500000	0.0629626	0.984601
5000000	-0.82532	1.52219
10000000	-0.218633	2.08656

## Sheet: Chitotetraose
data				fit			residual			R2	n.d.
c (Rhamnose)	F-Norm	SD		x	y		x	y		Kd [µM]	n.d.
152.59	-0.492735	1.23175								SD (Kd)	n.d.
305.18	0.246046	1.90279
610.35	-0.945833	1.28945
1220.7	-1.87922	0.405049
2441.41	-0.936572	1.91564
4882.81	0.97748	1.50592
9765.63	-0.082624	0.42341
19531.2	-0.206406	0.0718231
39062.5	-0.408074	0.749992
78125	1.69396	1.22802
156250	-0.0893612	0.468631
312500	0.707128	2.7034
625000	1.00573	1.40429
1250000	0.570503	1.52727
2500000	-0.0553736	2.10831
5000000	-0.104653	1.33223

## Sheet: N-acetylglucosamine
data				fit			residual			R2	n.d.
c (N-acetylglucosamine)	F-Norm	SD		x	y		x	y		Kd [µM]	n.d.
152.59	0.930749	1.67519								SD (Kd)	n.d.
305.18	-1.41393	0.415037
610.35	0.545984	2.6304
1220.7	-0.291695	0.735873
2441.41	-0.18704	0.458636
4882.81	-0.312176	1.52288
9765.63	1.82464	1.33617
19531.2	0.162724	1.84096
39062.5	0.742192	0.478204
78125	-0.0897398	0.659802
156250	-0.818597	1.02001
312500	0.222039	2.05336
625000	0.0513466	1.62293
1250000	0.267003	1.76696
2500000	-0.679503	1.50813
5000000	-0.954002	1.15038

## Sheet: Rhamnose
data				fit			residual			R2	n.d.
c (Rhamnose)	F-Norm	SD		x	y		x	y		Kd [µM]	n.d.
152.588	0.30924	0.474199								SD (Kd)	n.d.
305.176	1.93937	1.57376
610.352	-0.708931	0.359835
1220.7	-0.86679	0.493742
2441.41	-0.88299	1.05223
4882.81	0.65939	2.05401
9765.62	0.0948477	2.04931
19531.2	-0.806907	0.294445
39062.5	-0.134884	0.14626
78125	0.394151	1.2667
156250	0.0513907	0.558954
312500	-0.725339	0.678338
625000	0.040036	0.698975
1250000	0.659943	1.84997
2500000	-0.2006	1.2822
5000000	0.178074	0.341091

## Sheet: Cellobiose
data				fit			residual			R2	n.d.
c (Cellobiose)	F-Norm	SD		x	y		x	y		Kd [µM]	n.d.
152.59	-0.216339	0.436529								SD (Kd)	n.d.
305.18	0.153332	2.27499
610.35	1.07687	1.25977
1220.7	0.601716	0.575647
2441.41	-0.616915	1.15053
4882.81	0.440485	2.39674
9765.63	1.11787	0.704283
19531.2	-0.44938	0.469878
39062.5	0.32559	0.669019
78125	-0.168378	1.08549
156250	0.0632514	1.43581
312500	0.00341878	0.797587
625000	-0.630851	1.63394
1250000	-0.376301	0.961943
2500000	-1.52482	1.57518
5000000	0.200442	2.20828

## Sheet: Galactose
data				fit			residual			R2	n.d.
c (Galactose)	F-Norm	SD		x	y		x	y		Kd [µM]	n.d.
152.588	-0.200277	1.8898								SD (Kd)	n.d.
305.176	1.21422	1.75216
610.352	-0.786188	1.12225
1220.7	-0.116255	2.23917
2441.41	0.221741	1.27787
4882.81	0.899233	1.35263
9765.62	0.218283	0.600704
19531.2	-0.907057	0.428616
39062.5	-0.492907	0.510652
78125	-0.432159	0.83226
156250	-0.859024	0.95947
312500	-0.519899	0.404557
625000	0.901594	1.03786
1250000	0.994743	2.13341
2500000	-0.551346	1.62855
5000000	0.415297	1.94602

## Sheet: Arabinose
data				fit			residual			R2	n.d.
c (Arabinose)	F-Norm	SD		x	y		x	y		Kd [µM]	n.d.
152.588	0.261574	0.116951								SD (Kd)	n.d.
305.176	-0.0901511	1.57746
610.352	-0.0397154	0.910342
1220.7	-1.89839	0.623905
2441.41	1.25849	1.86909
4882.81	-0.792823	0.966105
9765.62	-0.546905	2.76757
19531.2	0.454985	0.0647082
39062.5	-0.689314	0.267305
78125	-0.00486189	0.32527
156250	0.18926	0.843653
312500	-0.710392	1.11325
625000	-2.17052	0.754134
1250000	1.24735	2.03982
2500000	2.10559	2.46603
5000000	1.42582	1.33799

## Sheet: Mannose
data				fit			residual			R2	n.d.
c (Mannose)	F-Norm	SD		x	y		x	y		Kd [µM]	n.d.
152.588	0.8022	2.12019								SD (Kd)	n.d.
305.176	0.588792	2.16406
610.352	-0.350608	2.28698
1220.7	-1.4183	1.20647
2441.41	0.852435	1.11277
4882.81	-0.335496	0.949753
9765.62	0.498699	1.23714
19531.2	0.182117	0.664837
39062.5	0.532549	1.77777
78125	-0.154707	1.02041
156250	0.326034	0.763926
312500	0.200878	0.663715
625000	-0.638498	1.36906
1250000	0.750399	1.08314
2500000	-0.935515	1.9665
5000000	-0.900978	0.873803

## Sheet: Maltotriose
data				fit			residual			R2	n.d.
c (Maltotriose)	F-Norm	SD		x	y		x	y		Kd [µM]	n.d.
152.588	0.8022	2.12019								SD (Kd)	n.d.
305.176	0.588792	2.16406
610.352	-0.350608	2.28698
1220.7	-1.4183	1.20647
2441.41	0.852435	1.11277
4882.81	-0.335496	0.949753
9765.62	0.498699	1.23714
19531.2	0.182117	0.664837
39062.5	0.532549	1.77777
78125	-0.154707	1.02041
156250	0.326034	0.763926
312500	0.200878	0.663715
625000	-0.638498	1.36906
1250000	0.750399	1.08314
2500000	-0.935515	1.9665
5000000	-0.900978	0.873803

## Sheet: Glucose
data				fit			residual			R2	n.d.
c (Glucose)	F-Norm	SD		x	y		x	y		Kd [µM]	n.d.
152.588	0.428119	1.61873								SD (Kd)	n.d.
305.176	0.406765	1.18798
610.352	0.0910624	1.92118
1220.7	-1.76052	0.853995
2441.41	1.9303	0.338306
4882.81	0.106978	1.15164
9765.62	-0.922577	0.117599
19531.2	-0.0274288	0.692834
39062.5	-1.67652	0.704171
78125	0.836004	0.79475
156250	-0.224834	0.0384573
312500	-0.576424	0.473441
625000	-0.619793	1.31589
1250000	1.14896	0.934989
2500000	0.227273	1.41867
5000000	0.63264	2.53543

[truncated: 2 more sheets: MnCl2, CaCl2]
