# Supplementary material for: Structural and Functional Analysis of the Lectin-like Protein Llp1 Secreted by Ustilago maydis upon Infection of Maize
Source: J Fungi (Basel). 2025 Feb 19;11(2):164. doi: 10.3390/jof11020164 (PMC11857070; doi:10.3390/jof11020164)
Supplement: Supplementary file 1 [file jof-11-00164-s001.zip › Supplementary Table S5.xlsx]

## Sheet: 1 dpi
Experiment 1											Combined
raw count	category 0	category 1	category 2	category 3	category 4	category 5	category 6
	no symptoms	chlorosis	ligula swelling	small tumors	normal tumors	heavy tumors	dead plants	total plants
SG200	37	5	0	0	0	0	0	42			raw count	category 0	category 1	category 2	category 3	category 4	category 5	category 6
SG200 ∆llp1 C1	33	5	0	0	0	0	0	38				no symptoms	chlorosis	ligula swelling	small tumors	normal tumors	heavy tumors	dead plants	total plants	Tumor rate
SG200 ∆llp1 C2	34	15	0	0	0	0	0	49			SG200	107	26	0	0	0	0	0	133	0
SG200 ∆llp1 C3	26	10	0	0	0	0	0	36			SG200 ∆llp1 C1	104	18	0	0	0	0	0	122	0
											SG200 ∆llp1 C2	110	24	0	0	0	0	0	134	0
percentage	category 0	category 1	category 2	category 3	category 4	category 5	category 6				SG200 ∆llp1 C3	91	25	0	0	0	0	0	116	0
	no symptoms	chlorosis	ligula swelling	small tumors	normal tumors	heavy tumors	dead plants
SG200	0.880952	0.119048	0	0	0	0	0				percentage	category 0	category 1	category 2	category 3	category 4	category 5	category 6
SG200 ∆llp1 C1	0.868421	0.131579	0	0	0	0	0					no symptoms	chlorosis	ligula swelling	small tumors	normal tumors	heavy tumors	dead plants
SG200 ∆llp1 C2	0.693878	0.306122	0	0	0	0	0				SG200	0.804511	0.195489	0	0	0	0	0
SG200 ∆llp1 C3	0.722222	0.277778	0	0	0	0	0				SG200 ∆llp1 C1	0.852459	0.147541	0	0	0	0	0
											SG200 ∆llp1 C2	0.820896	0.179104	0	0	0	0	0
Experiment 2											SG200 ∆llp1 C3	0.784483	0.215517	0	0	0	0	0
raw count	category 0	category 1	category 2	category 3	category 4	category 5	category 6
	no symptoms	chlorosis	ligula swelling	small tumors	normal tumors	heavy tumors	dead plants	total plants
SG200	32	12	0	0	0	0	0	44
SG200 ∆llp1 C1	33	9	0	0	0	0	0	42
SG200 ∆llp1 C2	37	5	0	0	0	0	0	42
SG200 ∆llp1 C3	26	9	0	0	0	0	0	35
percentage	category 0	category 1	category 2	category 3	category 4	category 5	category 6
	no symptoms	chlorosis	ligula swelling	small tumors	normal tumors	heavy tumors	dead plants
SG200	0.727273	0.272727	0	0	0	0	0
SG200 ∆llp1 C1	0.785714	0.214286	0	0	0	0	0
SG200 ∆llp1 C2	0.880952	0.119048	0	0	0	0	0
SG200 ∆llp1 C3	0.742857	0.257143	0	0	0	0	0
Experiment 3
raw count	category 0	category 1	category 2	category 3	category 4	category 5	category 6
	no symptoms	chlorosis	ligula swelling	small tumors	normal tumors	heavy tumors	dead plants	total plants
SG200	38	9	0	0	0	0	0	47
SG200 ∆llp1 C1	38	4	0	0	0	0	0	42
SG200 ∆llp1 C2	39	4	0	0	0	0	0	43
SG200 ∆llp1 C3	39	6	0	0	0	0	0	45
percentage	category 0	category 1	category 2	category 3	category 4	category 5	category 6
	no symptoms	chlorosis	ligula swelling	small tumors	normal tumors	heavy tumors	dead plants
SG200	0.808511	0.191489	0	0	0	0	0
SG200 ∆llp1 C1	0.904762	0.0952381	0	0	0	0	0
SG200 ∆llp1 C2	0.906977	0.0930233	0	0	0	0	0
SG200 ∆llp1 C3	0.866667	0.133333	0	0	0	0	0
Experiment 1-3
raw count	category 0	category 1	category 2	category 3	category 4	category 5	category 6
	no symptoms	chlorosis	ligula swelling	small tumors	normal tumors	heavy tumors	dead plants	total plants
SG200	37	5	0	0	0	0	0	42
SG200	32	12	0	0	0	0	0	44
SG200	38	9	0	0	0	0	0	47
SG200 ∆llp1 C1	33	5	0	0	0	0	0	38
SG200 ∆llp1 C1	33	9	0	0	0	0	0	42
SG200 ∆llp1 C1	38	4	0	0	0	0	0	42
SG200 ∆llp1 C2	34	15	0	0	0	0	0	49
SG200 ∆llp1 C2	37	5	0	0	0	0	0	42
SG200 ∆llp1 C2	39	4	0	0	0	0	0	43
SG200 ∆llp1 C3	26	10	0	0	0	0	0	36
SG200 ∆llp1 C3	26	9	0	0	0	0	0	35
SG200 ∆llp1 C3	39	6	0	0	0	0	0	45
percentage	category 0	category 1	category 2	category 3	category 4	category 5	category 6
	no symptoms	chlorosis	ligula swelling	small tumors	normal tumors	heavy tumors	dead plants
SG200	0.880952	0.119048	0	0	0	0	0
SG200	0.727273	0.272727	0	0	0	0	0
SG200	0.808511	0.191489	0	0	0	0	0
SG200 ∆llp1 C1	0.868421	0.131579	0	0	0	0	0
SG200 ∆llp1 C1	0.785714	0.214286	0	0	0	0	0
SG200 ∆llp1 C1	0.904762	0.0952381	0	0	0	0	0
SG200 ∆llp1 C2	0.693878	0.306122	0	0	0	0	0
SG200 ∆llp1 C2	0.880952	0.119048	0	0	0	0	0
SG200 ∆llp1 C2	0.906977	0.0930233	0	0	0	0	0
SG200 ∆llp1 C3	0.722222	0.277778	0	0	0	0	0
SG200 ∆llp1 C3	0.742857	0.257143	0	0	0	0	0
SG200 ∆llp1 C3	0.866667	0.133333	0	0	0	0	0
standard deviation	category 0	category 1	category 2	category 3	category 4	category 5	category 6
	no symptoms	chlorosis	ligula swelling	small tumors	normal tumors	heavy tumors	dead plants
SG200	0.0768818	0.0768818	0	0	0	0	0
SG200 ∆llp1 C1	0.0610101	0.0610101	0	0	0	0	0
SG200 ∆llp1 C2	0.116251	0.116251	0	0	0	0	0
SG200 ∆llp1 C3	0.0781225	0.0781225	0	0	0	0	0

## Sheet: 2 dpi
Experiment 1											Combined
raw count	category 0	category 1	category 2	category 3	category 4	category 5	category 6
	no symptoms	chlorosis	ligula swelling	small tumors	normal tumors	heavy tumors	dead plants	total plants
SG200	20	22	0	0	0	0	0	42			raw count	category 0	category 1	category 2	category 3	category 4	category 5	category 6
SG200 ∆llp1 C1	23	15	0	0	0	0	0	38				no symptoms	chlorosis	ligula swelling	small tumors	normal tumors	heavy tumors	dead plants	total plants	Tumor rate
SG200 ∆llp1 C2	29	20	0	0	0	0	0	49			SG200	72	61	0	0	0	0	0	133	0
SG200 ∆llp1 C3	19	17	0	0	0	0	0	36			SG200 ∆llp1 C1	80	42	0	0	0	0	0	122	0
											SG200 ∆llp1 C2	87	47	0	0	0	0	0	134	0
percentage	category 0	category 1	category 2	category 3	category 4	category 5	category 6				SG200 ∆llp1 C3	73	43	0	0	0	0	0	116	0
	no symptoms	chlorosis	ligula swelling	small tumors	normal tumors	heavy tumors	dead plants
SG200	0.47619	0.52381	0	0	0	0	0				percentage	category 0	category 1	category 2	category 3	category 4	category 5	category 6
SG200 ∆llp1 C1	0.605263	0.394737	0	0	0	0	0					no symptoms	chlorosis	ligula swelling	small tumors	normal tumors	heavy tumors	dead plants
SG200 ∆llp1 C2	0.591837	0.408163	0	0	0	0	0				SG200	0.541353	0.458647	0	0	0	0	0
SG200 ∆llp1 C3	0.527778	0.472222	0	0	0	0	0				SG200 ∆llp1 C1	0.655738	0.344262	0	0	0	0	0
											SG200 ∆llp1 C2	0.649254	0.350746	0	0	0	0	0
Experiment 2											SG200 ∆llp1 C3	0.62931	0.37069	0	0	0	0	0
raw count	category 0	category 1	category 2	category 3	category 4	category 5	category 6
	no symptoms	chlorosis	ligula swelling	small tumors	normal tumors	heavy tumors	dead plants	total plants
SG200	21	23	0	0	0	0	0	44
SG200 ∆llp1 C1	26	16	0	0	0	0	0	42
SG200 ∆llp1 C2	25	17	0	0	0	0	0	42
SG200 ∆llp1 C3	20	15	0	0	0	0	0	35
percentage	category 0	category 1	category 2	category 3	category 4	category 5	category 6
	no symptoms	chlorosis	ligula swelling	small tumors	normal tumors	heavy tumors	dead plants
SG200	0.477273	0.522727	0	0	0	0	0
SG200 ∆llp1 C1	0.619048	0.380952	0	0	0	0	0
SG200 ∆llp1 C2	0.595238	0.404762	0	0	0	0	0
SG200 ∆llp1 C3	0.571429	0.428571	0	0	0	0	0
Experiment 3
raw count	category 0	category 1	category 2	category 3	category 4	category 5	category 6
	no symptoms	chlorosis	ligula swelling	small tumors	normal tumors	heavy tumors	dead plants	total plants
SG200	31	16	0	0	0	0	0	47
SG200 ∆llp1 C1	31	11	0	0	0	0	0	42
SG200 ∆llp1 C2	33	10	0	0	0	0	0	43
SG200 ∆llp1 C3	34	11	0	0	0	0	0	45
percentage	category 0	category 1	category 2	category 3	category 4	category 5	category 6
	no symptoms	chlorosis	ligula swelling	small tumors	normal tumors	heavy tumors	dead plants
SG200	0.659574	0.340426	0	0	0	0	0
SG200 ∆llp1 C1	0.738095	0.261905	0	0	0	0	0
SG200 ∆llp1 C2	0.767442	0.232558	0	0	0	0	0
SG200 ∆llp1 C3	0.755556	0.244444	0	0	0	0	0
Experiment 1-3
raw count	category 0	category 1	category 2	category 3	category 4	category 5	category 6
	no symptoms	chlorosis	ligula swelling	small tumors	normal tumors	heavy tumors	dead plants	total plants
SG200	20	22	0	0	0	0	0	42
SG200	21	23	0	0	0	0	0	44
SG200	31	16	0	0	0	0	0	47
SG200 ∆llp1 C1	23	15	0	0	0	0	0	38
SG200 ∆llp1 C1	26	16	0	0	0	0	0	42
SG200 ∆llp1 C1	31	11	0	0	0	0	0	42
SG200 ∆llp1 C2	29	20	0	0	0	0	0	49
SG200 ∆llp1 C2	25	17	0	0	0	0	0	42
SG200 ∆llp1 C2	33	10	0	0	0	0	0	43
SG200 ∆llp1 C3	19	17	0	0	0	0	0	36
SG200 ∆llp1 C3	20	15	0	0	0	0	0	35
SG200 ∆llp1 C3	34	11	0	0	0	0	0	45
percentage	category 0	category 1	category 2	category 3	category 4	category 5	category 6
	no symptoms	chlorosis	ligula swelling	small tumors	normal tumors	heavy tumors	dead plants
SG200	0.47619	0.52381	0	0	0	0	0
SG200	0.477273	0.522727	0	0	0	0	0
SG200	0.659574	0.340426	0	0	0	0	0
SG200 ∆llp1 C1	0.605263	0.394737	0	0	0	0	0
SG200 ∆llp1 C1	0.619048	0.380952	0	0	0	0	0
SG200 ∆llp1 C1	0.738095	0.261905	0	0	0	0	0
SG200 ∆llp1 C2	0.591837	0.408163	0	0	0	0	0
SG200 ∆llp1 C2	0.595238	0.404762	0	0	0	0	0
SG200 ∆llp1 C2	0.767442	0.232558	0	0	0	0	0
SG200 ∆llp1 C3	0.527778	0.472222	0	0	0	0	0
SG200 ∆llp1 C3	0.571429	0.428571	0	0	0	0	0
SG200 ∆llp1 C3	0.755556	0.244444	0	0	0	0	0
standard deviation	category 0	category 1	category 2	category 3	category 4	category 5	category 6
	no symptoms	chlorosis	ligula swelling	small tumors	normal tumors	heavy tumors	dead plants
SG200	0.105566	0.105566	0	0	0	0	0
SG200 ∆llp1 C1	0.0730373	0.0730373	0	0	0	0	0
SG200 ∆llp1 C2	0.100418	0.100418	0	0	0	0	0
SG200 ∆llp1 C3	0.120893	0.120893	0	0	0	0	0

## Sheet: 3 dpi
Experiment 1											Combined
raw count	category 0	category 1	category 2	category 3	category 4	category 5	category 6
	no symptoms	chlorosis	ligula swelling	small tumors	normal tumors	heavy tumors	dead plants	total plants
SG200	8	34	0	0	0	0	0	42			raw count	category 0	category 1	category 2	category 3	category 4	category 5	category 6
SG200 ∆llp1 C1	12	26	0	0	0	0	0	38				no symptoms	chlorosis	ligula swelling	small tumors	normal tumors	heavy tumors	dead plants	total plants	Tumor rate
SG200 ∆llp1 C2	17	32	0	0	0	0	0	49			SG200	27	106	0	0	0	0	0	133	0
SG200 ∆llp1 C3	8	28	0	0	0	0	0	36			SG200 ∆llp1 C1	45	77	0	0	0	0	0	122	0
											SG200 ∆llp1 C2	40	94	0	0	0	0	0	134	0
percentage	category 0	category 1	category 2	category 3	category 4	category 5	category 6				SG200 ∆llp1 C3	29	87	0	0	0	0	0	116	0
	no symptoms	chlorosis	ligula swelling	small tumors	normal tumors	heavy tumors	dead plants
SG200	0.190476	0.809524	0	0	0	0	0				percentage	category 0	category 1	category 2	category 3	category 4	category 5	category 6
SG200 ∆llp1 C1	0.315789	0.684211	0	0	0	0	0					no symptoms	chlorosis	ligula swelling	small tumors	normal tumors	heavy tumors	dead plants
SG200 ∆llp1 C2	0.346939	0.653061	0	0	0	0	0				SG200	0.203008	0.796992	0	0	0	0	0
SG200 ∆llp1 C3	0.222222	0.777778	0	0	0	0	0				SG200 ∆llp1 C1	0.368852	0.631148	0	0	0	0	0
											SG200 ∆llp1 C2	0.298507	0.701493	0	0	0	0	0
Experiment 2											SG200 ∆llp1 C3	0.25	0.75	0	0	0	0	0
raw count	category 0	category 1	category 2	category 3	category 4	category 5	category 6
	no symptoms	chlorosis	ligula swelling	small tumors	normal tumors	heavy tumors	dead plants	total plants
SG200	11	33	0	0	0	0	0	44
SG200 ∆llp1 C1	14	28	0	0	0	0	0	42
SG200 ∆llp1 C2	12	30	0	0	0	0	0	42
SG200 ∆llp1 C3	10	25	0	0	0	0	0	35
percentage	category 0	category 1	category 2	category 3	category 4	category 5	category 6
	no symptoms	chlorosis	ligula swelling	small tumors	normal tumors	heavy tumors	dead plants
SG200	0.25	0.75	0	0	0	0	0
SG200 ∆llp1 C1	0.333333	0.666667	0	0	0	0	0
SG200 ∆llp1 C2	0.285714	0.714286	0	0	0	0	0
SG200 ∆llp1 C3	0.285714	0.714286	0	0	0	0	0
Experiment 3
raw count	category 0	category 1	category 2	category 3	category 4	category 5	category 6
	no symptoms	chlorosis	ligula swelling	small tumors	normal tumors	heavy tumors	dead plants	total plants
SG200	8	39	0	0	0	0	0	47
SG200 ∆llp1 C1	19	23	0	0	0	0	0	42
SG200 ∆llp1 C2	11	32	0	0	0	0	0	43
SG200 ∆llp1 C3	11	34	0	0	0	0	0	45
percentage	category 0	category 1	category 2	category 3	category 4	category 5	category 6
	no symptoms	chlorosis	ligula swelling	small tumors	normal tumors	heavy tumors	dead plants
SG200	0.170213	0.829787	0	0	0	0	0
SG200 ∆llp1 C1	0.452381	0.547619	0	0	0	0	0
SG200 ∆llp1 C2	0.255814	0.744186	0	0	0	0	0
SG200 ∆llp1 C3	0.244444	0.755556	0	0	0	0	0
Experiment 1-3
raw count	category 0	category 1	category 2	category 3	category 4	category 5	category 6
	no symptoms	chlorosis	ligula swelling	small tumors	normal tumors	heavy tumors	dead plants	total plants
SG200	8	34	0	0	0	0	0	42
SG200	11	33	0	0	0	0	0	44
SG200	8	39	0	0	0	0	0	47
SG200 ∆llp1 C1	12	26	0	0	0	0	0	38
SG200 ∆llp1 C1	14	28	0	0	0	0	0	42
SG200 ∆llp1 C1	19	23	0	0	0	0	0	42
SG200 ∆llp1 C2	17	32	0	0	0	0	0	49
SG200 ∆llp1 C2	12	30	0	0	0	0	0	42
SG200 ∆llp1 C2	11	32	0	0	0	0	0	43
SG200 ∆llp1 C3	8	28	0	0	0	0	0	36
SG200 ∆llp1 C3	10	25	0	0	0	0	0	35
SG200 ∆llp1 C3	11	34	0	0	0	0	0	45
percentage	category 0	category 1	category 2	category 3	category 4	category 5	category 6
	no symptoms	chlorosis	ligula swelling	small tumors	normal tumors	heavy tumors	dead plants
SG200	0.190476	0.809524	0	0	0	0	0
SG200	0.25	0.75	0	0	0	0	0
SG200	0.170213	0.829787	0	0	0	0	0
SG200 ∆llp1 C1	0.315789	0.684211	0	0	0	0	0
SG200 ∆llp1 C1	0.333333	0.666667	0	0	0	0	0
SG200 ∆llp1 C1	0.452381	0.547619	0	0	0	0	0
SG200 ∆llp1 C2	0.346939	0.653061	0	0	0	0	0
SG200 ∆llp1 C2	0.285714	0.714286	0	0	0	0	0
SG200 ∆llp1 C2	0.255814	0.744186	0	0	0	0	0
SG200 ∆llp1 C3	0.222222	0.777778	0	0	0	0	0
SG200 ∆llp1 C3	0.285714	0.714286	0	0	0	0	0
SG200 ∆llp1 C3	0.244444	0.755556	0	0	0	0	0
standard deviation	category 0	category 1	category 2	category 3	category 4	category 5	category 6
	no symptoms	chlorosis	ligula swelling	small tumors	normal tumors	heavy tumors	dead plants
SG200	0.0414723	0.0414723	0	0	0	0	0
SG200 ∆llp1 C1	0.0743162	0.0743162	0	0	0	0	0
SG200 ∆llp1 C2	0.0464511	0.0464511	0	0	0	0	0
SG200 ∆llp1 C3	0.0322187	0.0322187	0	0	0	0	0

## Sheet: 4 dpi
Experiment 1											Combined
raw count	category 0	category 1	category 2	category 3	category 4	category 5	category 6
	no symptoms	chlorosis	ligula swelling	small tumors	normal tumors	heavy tumors	dead plants	total plants
SG200	4	35	0	3	0	0	0	42			raw count	category 0	category 1	category 2	category 3	category 4	category 5	category 6
SG200 ∆llp1 C1	9	28	0	1	0	0	0	38				no symptoms	chlorosis	ligula swelling	small tumors	normal tumors	heavy tumors	dead plants	total plants	Tumor rate
SG200 ∆llp1 C2	8	39	0	2	0	0	0	49			SG200	13	109	0	11	0	0	0	133	0.0827068
SG200 ∆llp1 C3	4	31	0	1	0	0	0	36			SG200 ∆llp1 C1	23	91	0	8	0	0	0	122	0.0655738
											SG200 ∆llp1 C2	16	109	0	9	0	0	0	134	0.0671642
percentage	category 0	category 1	category 2	category 3	category 4	category 5	category 6				SG200 ∆llp1 C3	13	95	0	8	0	0	0	116	0.0689655
	no symptoms	chlorosis	ligula swelling	small tumors	normal tumors	heavy tumors	dead plants
SG200	0.0952381	0.833333	0	0.0714286	0	0	0				percentage	category 0	category 1	category 2	category 3	category 4	category 5	category 6
SG200 ∆llp1 C1	0.236842	0.736842	0	0.0263158	0	0	0					no symptoms	chlorosis	ligula swelling	small tumors	normal tumors	heavy tumors	dead plants
SG200 ∆llp1 C2	0.163265	0.795918	0	0.0408163	0	0	0				SG200	0.0977444	0.819549	0	0.0827068	0	0	0
SG200 ∆llp1 C3	0.111111	0.861111	0	0.0277778	0	0	0				SG200 ∆llp1 C1	0.188525	0.745902	0	0.0655738	0	0	0
											SG200 ∆llp1 C2	0.119403	0.813433	0	0.0671642	0	0	0
Experiment 2											SG200 ∆llp1 C3	0.112069	0.818966	0	0.0689655	0	0	0
raw count	category 0	category 1	category 2	category 3	category 4	category 5	category 6
	no symptoms	chlorosis	ligula swelling	small tumors	normal tumors	heavy tumors	dead plants	total plants
SG200	6	36	0	2	0	0	0	44
SG200 ∆llp1 C1	9	30	0	3	0	0	0	42
SG200 ∆llp1 C2	6	35	0	1	0	0	0	42
SG200 ∆llp1 C3	5	29	0	1	0	0	0	35
percentage	category 0	category 1	category 2	category 3	category 4	category 5	category 6
	no symptoms	chlorosis	ligula swelling	small tumors	normal tumors	heavy tumors	dead plants
SG200	0.136364	0.818182	0	0.0454545	0	0	0
SG200 ∆llp1 C1	0.214286	0.714286	0	0.0714286	0	0	0
SG200 ∆llp1 C2	0.142857	0.833333	0	0.0238095	0	0	0
SG200 ∆llp1 C3	0.142857	0.828571	0	0.0285714	0	0	0
Experiment 3
raw count	category 0	category 1	category 2	category 3	category 4	category 5	category 6
	no symptoms	chlorosis	ligula swelling	small tumors	normal tumors	heavy tumors	dead plants	total plants
SG200	3	38	0	6	0	0	0	47
SG200 ∆llp1 C1	5	33	0	4	0	0	0	42
SG200 ∆llp1 C2	2	35	0	6	0	0	0	43
SG200 ∆llp1 C3	4	35	0	6	0	0	0	45
percentage	category 0	category 1	category 2	category 3	category 4	category 5	category 6
	no symptoms	chlorosis	ligula swelling	small tumors	normal tumors	heavy tumors	dead plants
SG200	0.0638298	0.808511	0	0.12766	0	0	0
SG200 ∆llp1 C1	0.119048	0.785714	0	0.0952381	0	0	0
SG200 ∆llp1 C2	0.0465116	0.813953	0	0.139535	0	0	0
SG200 ∆llp1 C3	0.0888889	0.777778	0	0.133333	0	0	0
Experiment 1-3
raw count	category 0	category 1	category 2	category 3	category 4	category 5	category 6
	no symptoms	chlorosis	ligula swelling	small tumors	normal tumors	heavy tumors	dead plants	total plants
SG200	4	35	0	3	0	0	0	42
SG200	6	36	0	2	0	0	0	44
SG200	3	38	0	6	0	0	0	47
SG200 ∆llp1 C1	9	28	0	1	0	0	0	38
SG200 ∆llp1 C1	9	30	0	3	0	0	0	42
SG200 ∆llp1 C1	5	33	0	4	0	0	0	42
SG200 ∆llp1 C2	8	39	0	2	0	0	0	49
SG200 ∆llp1 C2	6	35	0	1	0	0	0	42
SG200 ∆llp1 C2	2	35	0	6	0	0	0	43
SG200 ∆llp1 C3	4	31	0	1	0	0	0	36
SG200 ∆llp1 C3	5	29	0	1	0	0	0	35
SG200 ∆llp1 C3	4	35	0	6	0	0	0	45
percentage	category 0	category 1	category 2	category 3	category 4	category 5	category 6
	no symptoms	chlorosis	ligula swelling	small tumors	normal tumors	heavy tumors	dead plants
SG200	0.0952381	0.833333	0	0.0714286	0	0	0
SG200	0.136364	0.818182	0	0.0454545	0	0	0
SG200	0.0638298	0.808511	0	0.12766	0	0	0
SG200 ∆llp1 C1	0.236842	0.736842	0	0.0263158	0	0	0
SG200 ∆llp1 C1	0.214286	0.714286	0	0.0714286	0	0	0
SG200 ∆llp1 C1	0.119048	0.785714	0	0.0952381	0	0	0
SG200 ∆llp1 C2	0.163265	0.795918	0	0.0408163	0	0	0
SG200 ∆llp1 C2	0.142857	0.833333	0	0.0238095	0	0	0
SG200 ∆llp1 C2	0.0465116	0.813953	0	0.139535	0	0	0
SG200 ∆llp1 C3	0.111111	0.861111	0	0.0277778	0	0	0
SG200 ∆llp1 C3	0.142857	0.828571	0	0.0285714	0	0	0
SG200 ∆llp1 C3	0.0888889	0.777778	0	0.133333	0	0	0
standard deviation	category 0	category 1	category 2	category 3	category 4	category 5	category 6
	no symptoms	chlorosis	ligula swelling	small tumors	normal tumors	heavy tumors	dead plants
SG200	0.0363752	0.0125118	0	0.0420203	0	0	0
SG200 ∆llp1 C1	0.0625228	0.0365133	0	0.0350056	0	0	0
SG200 ∆llp1 C2	0.062357	0.0187115	0	0.0624859	0	0	0
SG200 ∆llp1 C3	0.0271238	0.0419986	0	0.0607147	0	0	0

## Sheet: 5 dpi
Experiment 1											Combined
raw count	category 0	category 1	category 2	category 3	category 4	category 5	category 6
	no symptoms	chlorosis	ligula swelling	small tumors	normal tumors	heavy tumors	dead plants	total plants
SG200	4	13	0	15	10	0	0	42			raw count	category 0	category 1	category 2	category 3	category 4	category 5	category 6
SG200 ∆llp1 C1	7	13	0	9	9	0	0	38				no symptoms	chlorosis	ligula swelling	small tumors	normal tumors	heavy tumors	dead plants	total plants	Tumor rate
SG200 ∆llp1 C2	6	14	0	15	14	0	0	49			SG200	9	59	0	40	25	0	0	133	0.488722
SG200 ∆llp1 C3	4	10	0	11	11	0	0	36			SG200 ∆llp1 C1	16	56	0	30	20	0	0	122	0.409836
											SG200 ∆llp1 C2	12	48	0	45	29	0	0	134	0.552239
percentage	category 0	category 1	category 2	category 3	category 4	category 5	category 6				SG200 ∆llp1 C3	9	48	0	36	23	0	0	116	0.508621
	no symptoms	chlorosis	ligula swelling	small tumors	normal tumors	heavy tumors	dead plants
SG200	0.0952381	0.309524	0	0.357143	0.238095	0	0				percentage	category 0	category 1	category 2	category 3	category 4	category 5	category 6
SG200 ∆llp1 C1	0.184211	0.342105	0	0.236842	0.236842	0	0					no symptoms	chlorosis	ligula swelling	small tumors	normal tumors	heavy tumors	dead plants
SG200 ∆llp1 C2	0.122449	0.285714	0	0.306122	0.285714	0	0				SG200	0.0676692	0.443609	0	0.300752	0.18797	0	0
SG200 ∆llp1 C3	0.111111	0.277778	0	0.305556	0.305556	0	0				SG200 ∆llp1 C1	0.131148	0.459016	0	0.245902	0.163934	0	0
											SG200 ∆llp1 C2	0.0895522	0.358209	0	0.335821	0.216418	0	0
Experiment 2											SG200 ∆llp1 C3	0.0775862	0.413793	0	0.310345	0.198276	0	0
raw count	category 0	category 1	category 2	category 3	category 4	category 5	category 6
	no symptoms	chlorosis	ligula swelling	small tumors	normal tumors	heavy tumors	dead plants	total plants
SG200	5	15	0	13	11	0	0	44
SG200 ∆llp1 C1	7	16	0	10	9	0	0	42
SG200 ∆llp1 C2	5	12	0	13	12	0	0	42
SG200 ∆llp1 C3	3	11	0	10	11	0	0	35
percentage	category 0	category 1	category 2	category 3	category 4	category 5	category 6
	no symptoms	chlorosis	ligula swelling	small tumors	normal tumors	heavy tumors	dead plants
SG200	0.113636	0.340909	0	0.295455	0.25	0	0
SG200 ∆llp1 C1	0.166667	0.380952	0	0.238095	0.214286	0	0
SG200 ∆llp1 C2	0.119048	0.285714	0	0.309524	0.285714	0	0
SG200 ∆llp1 C3	0.0857143	0.314286	0	0.285714	0.314286	0	0
Experiment 3
raw count	category 0	category 1	category 2	category 3	category 4	category 5	category 6
	no symptoms	chlorosis	ligula swelling	small tumors	normal tumors	heavy tumors	dead plants	total plants
SG200	0	31	0	12	4	0	0	47
SG200 ∆llp1 C1	2	27	0	11	2	0	0	42
SG200 ∆llp1 C2	1	22	0	17	3	0	0	43
SG200 ∆llp1 C3	2	27	0	15	1	0	0	45
percentage	category 0	category 1	category 2	category 3	category 4	category 5	category 6
	no symptoms	chlorosis	ligula swelling	small tumors	normal tumors	heavy tumors	dead plants
SG200	0	0.659574	0	0.255319	0.0851064	0	0
SG200 ∆llp1 C1	0.047619	0.642857	0	0.261905	0.047619	0	0
SG200 ∆llp1 C2	0.0232558	0.511628	0	0.395349	0.0697674	0	0
SG200 ∆llp1 C3	0.0444444	0.6	0	0.333333	0.0222222	0	0
Experiment 1-3
raw count	category 0	category 1	category 2	category 3	category 4	category 5	category 6
	no symptoms	chlorosis	ligula swelling	small tumors	normal tumors	heavy tumors	dead plants	total plants
SG200	4	13	0	15	10	0	0	42
SG200	5	15	0	13	11	0	0	44
SG200	0	31	0	12	4	0	0	47
SG200 ∆llp1 C1	7	13	0	9	9	0	0	38
SG200 ∆llp1 C1	7	16	0	10	9	0	0	42
SG200 ∆llp1 C1	2	27	0	11	2	0	0	42
SG200 ∆llp1 C2	6	14	0	15	14	0	0	49
SG200 ∆llp1 C2	5	12	0	13	12	0	0	42
SG200 ∆llp1 C2	1	22	0	17	3	0	0	43
SG200 ∆llp1 C3	4	10	0	11	11	0	0	36
SG200 ∆llp1 C3	3	11	0	10	11	0	0	35
SG200 ∆llp1 C3	2	27	0	15	1	0	0	45
percentage	category 0	category 1	category 2	category 3	category 4	category 5	category 6
	no symptoms	chlorosis	ligula swelling	small tumors	normal tumors	heavy tumors	dead plants
SG200	0.0952381	0.309524	0	0.357143	0.238095	0	0
SG200	0.113636	0.340909	0	0.295455	0.25	0	0
SG200	0	0.659574	0	0.255319	0.0851064	0	0
SG200 ∆llp1 C1	0.184211	0.342105	0	0.236842	0.236842	0	0
SG200 ∆llp1 C1	0.166667	0.380952	0	0.238095	0.214286	0	0
SG200 ∆llp1 C1	0.047619	0.642857	0	0.261905	0.047619	0	0
SG200 ∆llp1 C2	0.122449	0.285714	0	0.306122	0.285714	0	0
SG200 ∆llp1 C2	0.119048	0.285714	0	0.309524	0.285714	0	0
SG200 ∆llp1 C2	0.0232558	0.511628	0	0.395349	0.0697674	0	0
SG200 ∆llp1 C3	0.111111	0.277778	0	0.305556	0.305556	0	0
SG200 ∆llp1 C3	0.0857143	0.314286	0	0.285714	0.314286	0	0
SG200 ∆llp1 C3	0.0444444	0.6	0	0.333333	0.0222222	0	0
standard deviation	category 0	category 1	category 2	category 3	category 4	category 5	category 6
	no symptoms	chlorosis	ligula swelling	small tumors	normal tumors	heavy tumors	dead plants
SG200	0.0609946	0.193678	0	0.0512906	0.0919576	0	0
SG200 ∆llp1 C1	0.0743162	0.163582	0	0.0141221	0.103354	0	0
SG200 ∆llp1 C2	0.056313	0.130431	0	0.0505616	0.124677	0	0
SG200 ∆llp1 C3	0.0336468	0.176443	0	0.0239195	0.16616	0	0

## Sheet: 6 dpi
Experiment 1											Combined
raw count	category 0	category 1	category 2	category 3	category 4	category 5	category 6
	no symptoms	chlorosis	ligula swelling	small tumors	normal tumors	heavy tumors	dead plants	total plants
SG200	4	11	0	7	20	0	0	42			raw count	category 0	category 1	category 2	category 3	category 4	category 5	category 6
SG200 ∆llp1 C1	5	8	0	4	21	0	0	38				no symptoms	chlorosis	ligula swelling	small tumors	normal tumors	heavy tumors	dead plants	total plants	Tumor rate
SG200 ∆llp1 C2	6	10	0	10	23	0	0	49			SG200	9	43	0	28	53	0	0	133	0.609023
SG200 ∆llp1 C3	3	6	0	7	20	0	0	36			SG200 ∆llp1 C1	13	35	0	17	57	0	0	122	0.606557
											SG200 ∆llp1 C2	12	32	0	25	65	0	0	134	0.671642
percentage	category 0	category 1	category 2	category 3	category 4	category 5	category 6				SG200 ∆llp1 C3	5	28	0	27	56	0	0	116	0.715517
	no symptoms	chlorosis	ligula swelling	small tumors	normal tumors	heavy tumors	dead plants
SG200	0.0952381	0.261905	0	0.166667	0.47619	0	0				percentage	category 0	category 1	category 2	category 3	category 4	category 5	category 6
SG200 ∆llp1 C1	0.131579	0.210526	0	0.105263	0.552632	0	0					no symptoms	chlorosis	ligula swelling	small tumors	normal tumors	heavy tumors	dead plants
SG200 ∆llp1 C2	0.122449	0.204082	0	0.204082	0.469388	0	0				SG200	0.0676692	0.323308	0	0.210526	0.398496	0	0
SG200 ∆llp1 C3	0.0833333	0.166667	0	0.194444	0.555556	0	0				SG200 ∆llp1 C1	0.106557	0.286885	0	0.139344	0.467213	0	0
											SG200 ∆llp1 C2	0.0895522	0.238806	0	0.186567	0.485075	0	0
Experiment 2											SG200 ∆llp1 C3	0.0431034	0.241379	0	0.232759	0.482759	0	0
raw count	category 0	category 1	category 2	category 3	category 4	category 5	category 6
	no symptoms	chlorosis	ligula swelling	small tumors	normal tumors	heavy tumors	dead plants	total plants
SG200	5	12	0	8	19	0	0	44
SG200 ∆llp1 C1	6	9	0	5	22	0	0	42
SG200 ∆llp1 C2	5	9	0	5	23	0	0	42
SG200 ∆llp1 C3	2	5	0	5	23	0	0	35
percentage	category 0	category 1	category 2	category 3	category 4	category 5	category 6
	no symptoms	chlorosis	ligula swelling	small tumors	normal tumors	heavy tumors	dead plants
SG200	0.113636	0.272727	0	0.181818	0.431818	0	0
SG200 ∆llp1 C1	0.142857	0.214286	0	0.119048	0.52381	0	0
SG200 ∆llp1 C2	0.119048	0.214286	0	0.119048	0.547619	0	0
SG200 ∆llp1 C3	0.0571429	0.142857	0	0.142857	0.657143	0	0
Experiment 3
raw count	category 0	category 1	category 2	category 3	category 4	category 5	category 6
	no symptoms	chlorosis	ligula swelling	small tumors	normal tumors	heavy tumors	dead plants	total plants
SG200	0	20	0	13	14	0	0	47
SG200 ∆llp1 C1	2	18	0	8	14	0	0	42
SG200 ∆llp1 C2	1	13	0	10	19	0	0	43
SG200 ∆llp1 C3	0	17	0	15	13	0	0	45
percentage	category 0	category 1	category 2	category 3	category 4	category 5	category 6
	no symptoms	chlorosis	ligula swelling	small tumors	normal tumors	heavy tumors	dead plants
SG200	0	0.425532	0	0.276596	0.297872	0	0
SG200 ∆llp1 C1	0.047619	0.428571	0	0.190476	0.333333	0	0
SG200 ∆llp1 C2	0.0232558	0.302326	0	0.232558	0.44186	0	0
SG200 ∆llp1 C3	0	0.377778	0	0.333333	0.288889	0	0
Experiment 1-3
raw count	category 0	category 1	category 2	category 3	category 4	category 5	category 6
	no symptoms	chlorosis	ligula swelling	small tumors	normal tumors	heavy tumors	dead plants	total plants
SG200	4	11	0	7	20	0	0	42
SG200	5	12	0	8	19	0	0	44
SG200	0	20	0	13	14	0	0	47
SG200 ∆llp1 C1	5	8	0	4	21	0	0	38
SG200 ∆llp1 C1	6	9	0	5	22	0	0	42
SG200 ∆llp1 C1	2	18	0	8	14	0	0	42
SG200 ∆llp1 C2	6	10	0	10	23	0	0	49
SG200 ∆llp1 C2	5	9	0	5	23	0	0	42
SG200 ∆llp1 C2	1	13	0	10	19	0	0	43
SG200 ∆llp1 C3	3	6	0	7	20	0	0	36
SG200 ∆llp1 C3	2	5	0	5	23	0	0	35
SG200 ∆llp1 C3	0	17	0	15	13	0	0	45
percentage	category 0	category 1	category 2	category 3	category 4	category 5	category 6
	no symptoms	chlorosis	ligula swelling	small tumors	normal tumors	heavy tumors	dead plants
SG200	0.0952381	0.261905	0	0.166667	0.47619	0	0
SG200	0.113636	0.272727	0	0.181818	0.431818	0	0
SG200	0	0.425532	0	0.276596	0.297872	0	0
SG200 ∆llp1 C1	0.131579	0.210526	0	0.105263	0.552632	0	0
SG200 ∆llp1 C1	0.142857	0.214286	0	0.119048	0.52381	0	0
SG200 ∆llp1 C1	0.047619	0.428571	0	0.190476	0.333333	0	0
SG200 ∆llp1 C2	0.122449	0.204082	0	0.204082	0.469388	0	0
SG200 ∆llp1 C2	0.119048	0.214286	0	0.119048	0.547619	0	0
SG200 ∆llp1 C2	0.0232558	0.302326	0	0.232558	0.44186	0	0
SG200 ∆llp1 C3	0.0833333	0.166667	0	0.194444	0.555556	0	0
SG200 ∆llp1 C3	0.0571429	0.142857	0	0.142857	0.657143	0	0
SG200 ∆llp1 C3	0	0.377778	0	0.333333	0.288889	0	0
standard deviation	category 0	category 1	category 2	category 3	category 4	category 5	category 6
	no symptoms	chlorosis	ligula swelling	small tumors	normal tumors	heavy tumors	dead plants
SG200	0.0609946	0.0915061	0	0.0595773	0.092833	0	0
SG200 ∆llp1 C1	0.0520365	0.124817	0	0.0457408	0.119166	0	0
SG200 ∆llp1 C2	0.056313	0.054017	0	0.0590569	0.0548677	0	0
SG200 ∆llp1 C3	0.0426139	0.129307	0	0.0985161	0.190194	0	0

## Sheet: 8 dpi
Experiment 1											Combined
raw count	category 0	category 1	category 2	category 3	category 4	category 5	category 6
	no symptoms	chlorosis	ligula swelling	small tumors	normal tumors	heavy tumors	dead plants	total plants
SG200	4	9	0	4	16	9	0	42			raw count	category 0	category 1	category 2	category 3	category 4	category 5	category 6
SG200 ∆llp1 C1	4	8	0	5	14	7	0	38				no symptoms	chlorosis	ligula swelling	small tumors	normal tumors	heavy tumors	dead plants	total plants	Tumor rate
SG200 ∆llp1 C2	5	7	0	8	20	9	0	49			SG200	8	24	0	18	56	25	2	133	0.759398
SG200 ∆llp1 C3	2	4	0	7	18	5	0	36			SG200 ∆llp1 C1	11	24	0	17	48	21	1	122	0.713115
											SG200 ∆llp1 C2	11	20	0	19	56	28	0	134	0.768657
percentage	category 0	category 1	category 2	category 3	category 4	category 5	category 6				SG200 ∆llp1 C3	4	18	0	19	57	18	0	116	0.810345
	no symptoms	chlorosis	ligula swelling	small tumors	normal tumors	heavy tumors	dead plants
SG200	0.0952381	0.214286	0	0.0952381	0.380952	0.214286	0				percentage	category 0	category 1	category 2	category 3	category 4	category 5	category 6
SG200 ∆llp1 C1	0.105263	0.210526	0	0.131579	0.368421	0.184211	0					no symptoms	chlorosis	ligula swelling	small tumors	normal tumors	heavy tumors	dead plants
SG200 ∆llp1 C2	0.102041	0.142857	0	0.163265	0.408163	0.183673	0				SG200	0.0601504	0.180451	0	0.135338	0.421053	0.18797	0.0150376
SG200 ∆llp1 C3	0.0555556	0.111111	0	0.194444	0.5	0.138889	0				SG200 ∆llp1 C1	0.0901639	0.196721	0	0.139344	0.393443	0.172131	0.00819672
											SG200 ∆llp1 C2	0.0820896	0.149254	0	0.141791	0.41791	0.208955	0
Experiment 2											SG200 ∆llp1 C3	0.0344828	0.155172	0	0.163793	0.491379	0.155172	0
raw count	category 0	category 1	category 2	category 3	category 4	category 5	category 6
	no symptoms	chlorosis	ligula swelling	small tumors	normal tumors	heavy tumors	dead plants	total plants
SG200	4	8	0	6	18	8	0	44
SG200 ∆llp1 C1	5	10	0	5	16	6	0	42
SG200 ∆llp1 C2	5	6	0	5	17	9	0	42
SG200 ∆llp1 C3	2	4	0	6	19	4	0	35
percentage	category 0	category 1	category 2	category 3	category 4	category 5	category 6
	no symptoms	chlorosis	ligula swelling	small tumors	normal tumors	heavy tumors	dead plants
SG200	0.0909091	0.181818	0	0.136364	0.409091	0.181818	0
SG200 ∆llp1 C1	0.119048	0.238095	0	0.119048	0.380952	0.142857	0
SG200 ∆llp1 C2	0.119048	0.142857	0	0.119048	0.404762	0.214286	0
SG200 ∆llp1 C3	0.0571429	0.114286	0	0.171429	0.542857	0.114286	0
Experiment 3
raw count	category 0	category 1	category 2	category 3	category 4	category 5	category 6
	no symptoms	chlorosis	ligula swelling	small tumors	normal tumors	heavy tumors	dead plants	total plants
SG200	0	7	0	8	22	8	2	47
SG200 ∆llp1 C1	2	6	0	7	18	8	1	42
SG200 ∆llp1 C2	1	7	0	6	19	10	0	43
SG200 ∆llp1 C3	0	10	0	6	20	9	0	45
percentage	category 0	category 1	category 2	category 3	category 4	category 5	category 6
	no symptoms	chlorosis	ligula swelling	small tumors	normal tumors	heavy tumors	dead plants
SG200	0	0.148936	0	0.170213	0.468085	0.170213	0.0425532
SG200 ∆llp1 C1	0.047619	0.142857	0	0.166667	0.428571	0.190476	0.0238095
SG200 ∆llp1 C2	0.0232558	0.162791	0	0.139535	0.44186	0.232558	0
SG200 ∆llp1 C3	0	0.222222	0	0.133333	0.444444	0.2	0
Experiment 1-3
raw count	category 0	category 1	category 2	category 3	category 4	category 5	category 6
	no symptoms	chlorosis	ligula swelling	small tumors	normal tumors	heavy tumors	dead plants	total plants
SG200	4	9	0	4	16	9	0	42
SG200	4	8	0	6	18	8	0	44
SG200	0	7	0	8	22	8	2	47
SG200 ∆llp1 C1	4	8	0	5	14	7	0	38
SG200 ∆llp1 C1	5	10	0	5	16	6	0	42
SG200 ∆llp1 C1	2	6	0	7	18	8	1	42
SG200 ∆llp1 C2	5	7	0	8	20	9	0	49
SG200 ∆llp1 C2	5	6	0	5	17	9	0	42
SG200 ∆llp1 C2	1	7	0	6	19	10	0	43
SG200 ∆llp1 C3	2	4	0	7	18	5	0	36
SG200 ∆llp1 C3	2	4	0	6	19	4	0	35
SG200 ∆llp1 C3	0	10	0	6	20	9	0	45
percentage	category 0	category 1	category 2	category 3	category 4	category 5	category 6
	no symptoms	chlorosis	ligula swelling	small tumors	normal tumors	heavy tumors	dead plants
SG200	0.0952381	0.214286	0	0.0952381	0.380952	0.214286	0
SG200	0.0909091	0.181818	0	0.136364	0.409091	0.181818	0
SG200	0	0.148936	0	0.170213	0.468085	0.170213	0.0425532
SG200 ∆llp1 C1	0.105263	0.210526	0	0.131579	0.368421	0.184211	0
SG200 ∆llp1 C1	0.119048	0.238095	0	0.119048	0.380952	0.142857	0
SG200 ∆llp1 C1	0.047619	0.142857	0	0.166667	0.428571	0.190476	0.0238095
SG200 ∆llp1 C2	0.102041	0.142857	0	0.163265	0.408163	0.183673	0
SG200 ∆llp1 C2	0.119048	0.142857	0	0.119048	0.404762	0.214286	0
SG200 ∆llp1 C2	0.0232558	0.162791	0	0.139535	0.44186	0.232558	0
SG200 ∆llp1 C3	0.0555556	0.111111	0	0.194444	0.5	0.138889	0
SG200 ∆llp1 C3	0.0571429	0.114286	0	0.171429	0.542857	0.114286	0
SG200 ∆llp1 C3	0	0.222222	0	0.133333	0.444444	0.2	0
standard deviation	category 0	category 1	category 2	category 3	category 4	category 5	category 6
	no symptoms	chlorosis	ligula swelling	small tumors	normal tumors	heavy tumors	dead plants
SG200	0.0537796	0.032675	0	0.0375461	0.0444676	0.0228446	0.0245681
SG200 ∆llp1 C1	0.0378922	0.0490059	0	0.0246839	0.031735	0.0258745	0.0137464
SG200 ∆llp1 C2	0.0511083	0.0115086	0	0.0221287	0.0205076	0.0247005	0
SG200 ∆llp1 C3	0.0325429	0.0632535	0	0.0308641	0.0493427	0.0441339	0

## Sheet: 10 dpi
Experiment 1											Combined
raw count	category 0	category 1	category 2	category 3	category 4	category 5	category 6
	no symptoms	chlorosis	ligula swelling	small tumors	normal tumors	heavy tumors	dead plants	total plants
SG200	3	4	0	5	20	7	3	42			raw count	category 0	category 1	category 2	category 3	category 4	category 5	category 6
SG200 ∆llp1 C1	2	6	0	3	16	8	3	38				no symptoms	chlorosis	ligula swelling	small tumors	normal tumors	heavy tumors	dead plants	total plants	Tumor rate
SG200 ∆llp1 C2	5	5	0	6	16	15	2	49			SG200	7	13	0	18	62	21	12	133	0.849624
SG200 ∆llp1 C3	2	3	0	2	17	9	3	36			SG200 ∆llp1 C1	7	14	0	13	52	21	15	122	0.827869
											SG200 ∆llp1 C2	11	12	0	17	54	34	6	134	0.828358
percentage	category 0	category 1	category 2	category 3	category 4	category 5	category 6				SG200 ∆llp1 C3	4	11	0	11	54	26	10	116	0.87069
	no symptoms	chlorosis	ligula swelling	small tumors	normal tumors	heavy tumors	dead plants
SG200	0.0714286	0.0952381	0	0.119048	0.47619	0.166667	0.0714286				percentage	category 0	category 1	category 2	category 3	category 4	category 5	category 6
SG200 ∆llp1 C1	0.0526316	0.157895	0	0.0789474	0.421053	0.210526	0.0789474					no symptoms	chlorosis	ligula swelling	small tumors	normal tumors	heavy tumors	dead plants
SG200 ∆llp1 C2	0.102041	0.102041	0	0.122449	0.326531	0.306122	0.0408163				SG200	0.0526316	0.0977444	0	0.135338	0.466165	0.157895	0.0902256
SG200 ∆llp1 C3	0.0555556	0.0833333	0	0.0555556	0.472222	0.25	0.0833333				SG200 ∆llp1 C1	0.057377	0.114754	0	0.106557	0.42623	0.172131	0.122951
											SG200 ∆llp1 C2	0.0820896	0.0895522	0	0.126866	0.402985	0.253731	0.0447761
Experiment 2											SG200 ∆llp1 C3	0.0344828	0.0948276	0	0.0948276	0.465517	0.224138	0.0862069
raw count	category 0	category 1	category 2	category 3	category 4	category 5	category 6
	no symptoms	chlorosis	ligula swelling	small tumors	normal tumors	heavy tumors	dead plants	total plants
SG200	4	4	0	4	23	8	1	44
SG200 ∆llp1 C1	3	5	0	4	19	8	3	42
SG200 ∆llp1 C2	5	1	0	5	18	11	2	42
SG200 ∆llp1 C3	2	2	0	1	18	9	3	35
percentage	category 0	category 1	category 2	category 3	category 4	category 5	category 6
	no symptoms	chlorosis	ligula swelling	small tumors	normal tumors	heavy tumors	dead plants
SG200	0.0909091	0.0909091	0	0.0909091	0.522727	0.181818	0.0227273
SG200 ∆llp1 C1	0.0714286	0.119048	0	0.0952381	0.452381	0.190476	0.0714286
SG200 ∆llp1 C2	0.119048	0.0238095	0	0.119048	0.428571	0.261905	0.047619
SG200 ∆llp1 C3	0.0571429	0.0571429	0	0.0285714	0.514286	0.257143	0.0857143
Experiment 3
raw count	category 0	category 1	category 2	category 3	category 4	category 5	category 6
	no symptoms	chlorosis	ligula swelling	small tumors	normal tumors	heavy tumors	dead plants	total plants
SG200	0	5	0	9	19	6	8	47
SG200 ∆llp1 C1	2	3	0	6	17	5	9	42
SG200 ∆llp1 C2	1	6	0	6	20	8	2	43
SG200 ∆llp1 C3	0	6	0	8	19	8	4	45
percentage	category 0	category 1	category 2	category 3	category 4	category 5	category 6
	no symptoms	chlorosis	ligula swelling	small tumors	normal tumors	heavy tumors	dead plants
SG200	0	0.106383	0	0.191489	0.404255	0.12766	0.170213
SG200 ∆llp1 C1	0.047619	0.0714286	0	0.142857	0.404762	0.119048	0.214286
SG200 ∆llp1 C2	0.0232558	0.139535	0	0.139535	0.465116	0.186047	0.0465116
SG200 ∆llp1 C3	0	0.133333	0	0.177778	0.422222	0.177778	0.0888889
Experiment 1-3
raw count	category 0	category 1	category 2	category 3	category 4	category 5	category 6
	no symptoms	chlorosis	ligula swelling	small tumors	normal tumors	heavy tumors	dead plants	total plants
SG200	3	4	0	5	20	7	3	42
SG200	4	4	0	4	23	8	1	44
SG200	0	5	0	9	19	6	8	47
SG200 ∆llp1 C1	2	6	0	3	16	8	3	38
SG200 ∆llp1 C1	3	5	0	4	19	8	3	42
SG200 ∆llp1 C1	2	3	0	6	17	5	9	42
SG200 ∆llp1 C2	5	5	0	6	16	15	2	49
SG200 ∆llp1 C2	5	1	0	5	18	11	2	42
SG200 ∆llp1 C2	1	6	0	6	20	8	2	43
SG200 ∆llp1 C3	2	3	0	2	17	9	3	36
SG200 ∆llp1 C3	2	2	0	1	18	9	3	35
SG200 ∆llp1 C3	0	6	0	8	19	8	4	45
percentage	category 0	category 1	category 2	category 3	category 4	category 5	category 6
	no symptoms	chlorosis	ligula swelling	small tumors	normal tumors	heavy tumors	dead plants
SG200	0.0714286	0.0952381	0	0.119048	0.47619	0.166667	0.0714286
SG200	0.0909091	0.0909091	0	0.0909091	0.522727	0.181818	0.0227273
SG200	0	0.106383	0	0.191489	0.404255	0.12766	0.170213
SG200 ∆llp1 C1	0.0526316	0.157895	0	0.0789474	0.421053	0.210526	0.0789474
SG200 ∆llp1 C1	0.0714286	0.119048	0	0.0952381	0.452381	0.190476	0.0714286
SG200 ∆llp1 C1	0.047619	0.0714286	0	0.142857	0.404762	0.119048	0.214286
SG200 ∆llp1 C2	0.102041	0.102041	0	0.122449	0.326531	0.306122	0.0408163
SG200 ∆llp1 C2	0.119048	0.0238095	0	0.119048	0.428571	0.261905	0.047619
SG200 ∆llp1 C2	0.0232558	0.139535	0	0.139535	0.465116	0.186047	0.0465116
SG200 ∆llp1 C3	0.0555556	0.0833333	0	0.0555556	0.472222	0.25	0.0833333
SG200 ∆llp1 C3	0.0571429	0.0571429	0	0.0285714	0.514286	0.257143	0.0857143
SG200 ∆llp1 C3	0	0.133333	0	0.177778	0.422222	0.177778	0.0888889
standard deviation	category 0	category 1	category 2	category 3	category 4	category 5	category 6
	no symptoms	chlorosis	ligula swelling	small tumors	normal tumors	heavy tumors	dead plants
SG200	0.0478644	0.00798321	0	0.0518909	0.059688	0.0279412	0.0751466
SG200 ∆llp1 C1	0.0125522	0.0433072	0	0.03321	0.024202	0.048084	0.0803961
SG200 ∆llp1 C2	0.0511083	0.0590456	0	0.010979	0.071826	0.0607288	0.00365011
SG200 ∆llp1 C3	0.0325429	0.0387103	0	0.0795078	0.0460887	0.043905	0.00278721

## Sheet: 12 dpi
Experiment 1											Combined
raw count	category 0	category 1	category 2	category 3	category 4	category 5	category 6
	no symptoms	chlorosis	ligula swelling	small tumors	normal tumors	heavy tumors	dead plants	total plants
SG200	2	5	0	4	20	6	5	42			raw count	category 0	category 1	category 2	category 3	category 4	category 5	category 6
SG200 ∆llp1 C1	2	5	0	4	14	8	5	38				no symptoms	chlorosis	ligula swelling	small tumors	normal tumors	heavy tumors	dead plants	total plants	Tumor rate
SG200 ∆llp1 C2	4	4	0	8	15	10	8	49			SG200	4	15	0	14	54	24	22	133	0.857143
SG200 ∆llp1 C3	2	2	0	2	15	8	7	36			SG200 ∆llp1 C1	5	13	0	12	44	24	24	122	0.852459
											SG200 ∆llp1 C2	9	6	0	19	46	30	24	134	0.88806
percentage	category 0	category 1	category 2	category 3	category 4	category 5	category 6				SG200 ∆llp1 C3	4	6	0	11	44	27	24	116	0.913793
	no symptoms	chlorosis	ligula swelling	small tumors	normal tumors	heavy tumors	dead plants
SG200	0.047619	0.119048	0	0.0952381	0.47619	0.142857	0.119048				percentage	category 0	category 1	category 2	category 3	category 4	category 5	category 6
SG200 ∆llp1 C1	0.0526316	0.131579	0	0.105263	0.368421	0.210526	0.131579					no symptoms	chlorosis	ligula swelling	small tumors	normal tumors	heavy tumors	dead plants
SG200 ∆llp1 C2	0.0816327	0.0816327	0	0.163265	0.306122	0.204082	0.163265				SG200	0.0300752	0.112782	0	0.105263	0.406015	0.180451	0.165414
SG200 ∆llp1 C3	0.0555556	0.0555556	0	0.0555556	0.416667	0.222222	0.194444				SG200 ∆llp1 C1	0.0409836	0.106557	0	0.0983607	0.360656	0.196721	0.196721
											SG200 ∆llp1 C2	0.0671642	0.0447761	0	0.141791	0.343284	0.223881	0.179104
Experiment 2											SG200 ∆llp1 C3	0.0344828	0.0517241	0	0.0948276	0.37931	0.232759	0.206897
raw count	category 0	category 1	category 2	category 3	category 4	category 5	category 6
	no symptoms	chlorosis	ligula swelling	small tumors	normal tumors	heavy tumors	dead plants	total plants
SG200	2	6	0	4	21	6	5	44
SG200 ∆llp1 C1	1	5	0	5	15	8	8	42
SG200 ∆llp1 C2	4	1	0	4	17	9	7	42
SG200 ∆llp1 C3	2	1	0	1	16	7	8	35
percentage	category 0	category 1	category 2	category 3	category 4	category 5	category 6
	no symptoms	chlorosis	ligula swelling	small tumors	normal tumors	heavy tumors	dead plants
SG200	0.0454545	0.136364	0	0.0909091	0.477273	0.136364	0.113636
SG200 ∆llp1 C1	0.0238095	0.119048	0	0.119048	0.357143	0.190476	0.190476
SG200 ∆llp1 C2	0.0952381	0.0238095	0	0.0952381	0.404762	0.214286	0.166667
SG200 ∆llp1 C3	0.0571429	0.0285714	0	0.0285714	0.457143	0.2	0.228571
Experiment 3
raw count	category 0	category 1	category 2	category 3	category 4	category 5	category 6
	no symptoms	chlorosis	ligula swelling	small tumors	normal tumors	heavy tumors	dead plants	total plants
SG200	0	4	0	6	13	12	12	47
SG200 ∆llp1 C1	2	3	0	3	15	8	11	42
SG200 ∆llp1 C2	1	1	0	7	14	11	9	43
SG200 ∆llp1 C3	0	3	0	8	13	12	9	45
percentage	category 0	category 1	category 2	category 3	category 4	category 5	category 6
	no symptoms	chlorosis	ligula swelling	small tumors	normal tumors	heavy tumors	dead plants
SG200	0	0.0851064	0	0.12766	0.276596	0.255319	0.255319
SG200 ∆llp1 C1	0.047619	0.0714286	0	0.0714286	0.357143	0.190476	0.261905
SG200 ∆llp1 C2	0.0232558	0.0232558	0	0.162791	0.325581	0.255814	0.209302
SG200 ∆llp1 C3	0	0.0666667	0	0.177778	0.288889	0.266667	0.2
Experiment 1-3
raw count	category 0	category 1	category 2	category 3	category 4	category 5	category 6
	no symptoms	chlorosis	ligula swelling	small tumors	normal tumors	heavy tumors	dead plants	total plants
SG200	2	5	0	4	20	6	5	42
SG200	2	6	0	4	21	6	5	44
SG200	0	4	0	6	13	12	12	47
SG200 ∆llp1 C1	2	5	0	4	14	8	5	38
SG200 ∆llp1 C1	1	5	0	5	15	8	8	42
SG200 ∆llp1 C1	2	3	0	3	15	8	11	42
SG200 ∆llp1 C2	4	4	0	8	15	10	8	49
SG200 ∆llp1 C2	4	1	0	4	17	9	7	42
SG200 ∆llp1 C2	1	1	0	7	14	11	9	43
SG200 ∆llp1 C3	0	4	0	2	15	8	7	36
SG200 ∆llp1 C3	2	1	0	1	16	7	8	35
SG200 ∆llp1 C3	0	3	0	8	13	12	9	45
percentage	category 0	category 1	category 2	category 3	category 4	category 5	category 6
	no symptoms	chlorosis	ligula swelling	small tumors	normal tumors	heavy tumors	dead plants
SG200	0.047619	0.119048	0	0.0952381	0.47619	0.142857	0.119048
SG200	0.0454545	0.136364	0	0.0909091	0.477273	0.136364	0.113636
SG200	0	0.0851064	0	0.12766	0.276596	0.255319	0.255319
SG200 ∆llp1 C1	0.0526316	0.131579	0	0.105263	0.368421	0.210526	0.131579
SG200 ∆llp1 C1	0.0238095	0.119048	0	0.119048	0.357143	0.190476	0.190476
SG200 ∆llp1 C1	0.047619	0.0714286	0	0.0714286	0.357143	0.190476	0.261905
SG200 ∆llp1 C2	0.0816327	0.0816327	0	0.163265	0.306122	0.204082	0.163265
SG200 ∆llp1 C2	0.0952381	0.0238095	0	0.0952381	0.404762	0.214286	0.166667
SG200 ∆llp1 C2	0.0232558	0.0232558	0	0.162791	0.325581	0.255814	0.209302
SG200 ∆llp1 C3	0	0.111111	0	0.0555556	0.416667	0.222222	0.194444
SG200 ∆llp1 C3	0.0571429	0.0285714	0	0.0285714	0.457143	0.2	0.228571
SG200 ∆llp1 C3	0	0.0666667	0	0.177778	0.288889	0.266667	0.2
standard deviation	category 0	category 1	category 2	category 3	category 4	category 5	category 6
	no symptoms	chlorosis	ligula swelling	small tumors	normal tumors	heavy tumors	dead plants
SG200	0.0268898	0.0260741	0	0.0200852	0.11555	0.0668833	0.0802841
SG200 ∆llp1 C1	0.0153988	0.031735	0	0.0245029	0.00651147	0.0115759	0.0652632
SG200 ∆llp1 C2	0.0382414	0.0335452	0	0.0391392	0.0522461	0.0274012	0.025654
SG200 ∆llp1 C3	0.0329914	0.0413105	0	0.0795078	0.0878207	0.033945	0.0183114
