# Supplementary material for: Structural and Functional Analysis of the Lectin-like Protein Llp1 Secreted by Ustilago maydis upon Infection of Maize
Source: J Fungi (Basel). 2025 Feb 19;11(2):164. doi: 10.3390/jof11020164 (PMC11857070; doi:10.3390/jof11020164)
Supplement: Supplementary file 1 [file jof-11-00164-s001.zip › Supplementary Table S6.xlsx]

## Sheet: 12 dpi
Experiment 1											Combined
raw count	category 0	category 1	category 2	category 3	category 4	category 5	category 6				raw count	category 0	category 1	category 2	category 3	category 4	category 5	category 6
	no symptoms	chlorosis	ligula swelling	small tumors	normal tumors	heavy tumors	dead plants	total plants				no symptoms	chlorosis	ligula swelling	small tumors	normal tumors	heavy tumors	dead plants	total plants	Tumor rate
FB1 x FB2	0	0	0	0	8	14	20	42			FB1 x FB2	0	0	0	0	19	44	67	130	1
FB1 ∆llp1 C1 x FB1 ∆llp1 C1	0	0	0	0	5	12	23	40			FB1 ∆llp1 C1 x FB1 ∆llp1 C1	0	0	0	0	20	41	68	129	1
percentage	category 0	category 1	category 2	category 3	category 4	category 5	category 6				percentage	category 0	category 1	category 2	category 3	category 4	category 5	category 6
	no symptoms	chlorosis	ligula swelling	small tumors	normal tumors	heavy tumors	dead plants					no symptoms	chlorosis	ligula swelling	small tumors	normal tumors	heavy tumors	dead plants
FB1 x FB2	0	0	0	0	0.190476	0.333333	0.47619				FB1 x FB2	0	0	0	0	0.146154	0.338462	0.515385
FB1 ∆llp1 C1 x FB1 ∆llp1 C1	0	0	0	0	0.125	0.3	0.575				FB1 ∆llp1 C1 x FB1 ∆llp1 C1	0	0	0	0	0.155039	0.317829	0.527132
Experiment 2
raw count	category 0	category 1	category 2	category 3	category 4	category 5	category 6
	no symptoms	chlorosis	ligula swelling	small tumors	normal tumors	heavy tumors	dead plants	total plants
FB1 x FB2	0	0	0	0	6	14	26	46
FB1 ∆llp1 C1 x FB1 ∆llp1 C1	0	0	0	0	8	15	21	44
percentage	category 0	category 1	category 2	category 3	category 4	category 5	category 6
	no symptoms	chlorosis	ligula swelling	small tumors	normal tumors	heavy tumors	dead plants
FB1 x FB2	0	0	0	0	0.130435	0.304348	0.565217
FB1 ∆llp1 C1 x FB1 ∆llp1 C1	0	0	0	0	0.181818	0.340909	0.477273
Experiment 3
raw count	category 0	category 1	category 2	category 3	category 4	category 5	category 6
	no symptoms	chlorosis	ligula swelling	small tumors	normal tumors	heavy tumors	dead plants	total plants
FB1 x FB2	0	0	0	0	5	16	21	42
FB1 ∆llp1 C1 x FB1 ∆llp1 C1	0	0	0	0	7	14	24	45
percentage	category 0	category 1	category 2	category 3	category 4	category 5	category 6
	no symptoms	chlorosis	ligula swelling	small tumors	normal tumors	heavy tumors	dead plants
FB1 x FB2	0	0	0	0	0.119048	0.380952	0.5
FB1 ∆llp1 C1 x FB1 ∆llp1 C1	0	0	0	0	0.155556	0.311111	0.533333
Experiment 1-3
raw count	category 0	category 1	category 2	category 3	category 4	category 5	category 6
	no symptoms	chlorosis	ligula swelling	small tumors	normal tumors	heavy tumors	dead plants	total plants
FB1 x FB2	0	0	0	0	8	14	20	42
FB1 x FB2	0	0	0	0	6	14	26	46
FB1 x FB2	0	0	0	0	5	16	21	42
FB1 ∆llp1 C1 x FB1 ∆llp1 C1	0	0	0	0	5	12	23	40
FB1 ∆llp1 C1 x FB1 ∆llp1 C1	0	0	0	0	8	15	21	44
FB1 ∆llp1 C1 x FB1 ∆llp1 C1	0	0	0	0	7	14	24	45
percentage	category 0	category 1	category 2	category 3	category 4	category 5	category 6
	no symptoms	chlorosis	ligula swelling	small tumors	normal tumors	heavy tumors	dead plants
FB1 x FB2	0	0	0	0	0.190476	0.333333	0.47619
FB1 x FB2	0	0	0	0	0.130435	0.304348	0.565217
FB1 x FB2	0	0	0	0	0.119048	0.380952	0.5
FB1 ∆llp1 C1 x FB1 ∆llp1 C1	0	0	0	0	0.125	0.3	0.575
FB1 ∆llp1 C1 x FB1 ∆llp1 C1	0	0	0	0	0.181818	0.340909	0.477273
FB1 ∆llp1 C1 x FB1 ∆llp1 C1	0	0	0	0	0.155556	0.311111	0.533333
standard deviation	category 0	category 1	category 2	category 3	category 4	category 5	category 6
	no symptoms	chlorosis	ligula swelling	small tumors	normal tumors	heavy tumors	dead plants
FB1 x FB2	0	0	0	0	0.0383768	0.0386781	0.0460905
FB1 ∆llp1 C1 x FB1 ∆llp1 C1	0	0	0	0	0.0284361	0.0211539	0.04904
